# Supplementary material for: Chikungunya Outbreak in the Republic of the Congo, 2019—Epidemiological, Virological and Entomological Findings of a South-North Multidisciplinary Taskforce Investigation
Source: Viruses. 2020 Sep 13;12(9):1020. doi: 10.3390/v12091020 (PMC7551106; doi:10.3390/v12091020)
Supplement: Supplementary file 1 [file viruses-12-01020-s001.zip › Supplementary material/Suppl. Tab.1_Primer SANGER.xlsx]

## Sheet: Primers Sanger
SANGER - Primers used for RT-PCR and sequencing
set 1 (1-620)	GGGACACACGTAGCCTACCA	FW
	TACATGAACGGGGTTGTGTC	RV
Set 2 (484-1120)	TCATGTAGACAGAGAGCAGACG	FW
	GCGTGACTTCTGTAGCAAGG	RV
Set 3 (958-1547)	GGAAAAACCACAGGGTATGC	FW
	GCTTCTCGTTCTTCCTCTGC	RV
Set 4 (1441 - 2038)	GGGTTGTCAATCCCTTTGAG	FW
	CCAGCTCATACGACTCTTCG	RV
Set 5 (1921 - 2517)	AGTCTAAGCGAAAGCGCAAC	FW
	CTTCGGGTCACCACAAAGTA	RV
Set 6 (2388 - 2980)	GAATGGATGCAACAGACCAG	FW
	TCTGCAGCGTCTTTATCCAC	RV
Set 7 (2897 - 3481)	ATGCATCAACGTCAGAGCAC	FW
	CCGGTATGATGTTGGTGGTA	RV
Set 8 (3322 - 3934)	AATAGGCCTGGAGGGAAAAT	FW
	ATGGTGGTTTCAACGCTCTA	RV
Set 9 (3797 - 4402)	GGGGTGACTCATTGAGACTG	FW
	CACCTGTGGAGAGGAGAGGT	RV
Set 10 (4265 - 4871)	ACGCTGTTGGACCAAACTTC	FW
	GTCATAGCGTAACGGCAAAG	RV
Set 11 (4724 - 5345)	CCAATGAGCAAGTCTGCCTA	FW
	ACGCTAGCCATGGGTGTTAT	RV
Set 12 (5228 - 5826)	CCGTGTCTGACTGGGTAATG	FW
	GGATGCATTCTCCTGGAGTT	RV
Set 13 (5700 - 6296)	GTCAGTACGCCAGTCAGTGC	FW
	TCCCTCATCTGTGTGACGTT	RV
Set 14 (6158 - 6764)	AACTCAGGAGCTACCCGAAA	FW
	GGCTATGTCCGTTTCCAAAA	RV
Set 15 (6639 - 7264)	AGAGCTGGTTAGGAGGCTGA	FW
	CTAGCGGTTTGCCCAGTTTA	RV
Set 16 (7109 - 7720)	CTTGGATGAACATGGAGGTG	FW
	GCGCGCATTGTCAGTTTAT	RV
Set 17 (7613 - 8221)	GACTCCGCGCTCTACTATCC	FW
	CCCTTGTTGTCGAAGATCG	RV
Set 18 (8099 - 8698)	GAAACCGGAGGGGTACTACA	FW
	ATTCCGATTTGCAAGGAGAC	RV
Set 19 (8531 - 9148)	CAGCACCAAGGACAATTTCA	FW
	GAGCCACCGCAATTACACTT	RV
Set 20 (9053 - 9660)	CACCCCTGATCGCACATTA	FW
	TGAACGTGGCTACTGACACA	RV
Set 21 (9523 - 10105)	GCAACAACGAGCCGTATAAGT	FW
	GTTGGCTCCAAAGTGACTGA	RV
Set 22 (9980 - 10585)	CGCGTACGAACACGTAACA	FW
	CCAAATTGTCCTGGTCTTCC	RV
Set 23 (10451 - 11064)	TAAGGACGCCAAATTCATTG	FW
	CTAAGGCCGTCGAGAAAGAG	RV
Set 24 (10902 - 11520)	ACCCATTCCTCAGACTTTGG	FW
	GTTATTCGGCCCTTTGATCT	RV
