# Supplementary material for: Chikungunya Outbreak in the Republic of the Congo, 2019—Epidemiological, Virological and Entomological Findings of a South-North Multidisciplinary Taskforce Investigation
Source: Viruses. 2020 Sep 13;12(9):1020. doi: 10.3390/v12091020 (PMC7551106; doi:10.3390/v12091020)
Supplement: Supplementary file 1 [file viruses-12-01020-s001.zip › Supplementary material/Suppl. Tab.2__Primer MinION.xlsx]

## Sheet: Primers Minion
MinION - Primers used for RT-PCR and sequencing
Set 1 (18-2315)	CCAGTTTCTTACTGCTCTACTCTGC	FW
	TGGCAGTTTTCTTTCTTTCCA	RV
Set 2 (2138-4435)	TGACTAATCCGCCCTACCAC	FW
	ACTGGGTCAGCCTGTCTTTC	RV
Set 3 (4323-6597)	AGCTGCCTATCGAGAAGTTG	FW
	CGCCTGTATAACCTGCACCT	RV
Set 4 (6456-8725)	GCTGTTCGCAAAAACCCATA	FW
	GTCCAATCGTGGCTGTCAT	RV
Set 5 (8623-10917)	CCGTAGCACTAGAACGCATC	FW
	AGTCTGAGGAATGGGTGCAG	RV
